# Supplementary material for: Age modification of the relationship between C-reactive protein and fatigue: findings from Understanding Society (UKHLS)
Source: Psychol Med. 2017 Oct 10;48(8):1341–9. doi: 10.1017/S0033291717002872 (PMC6088542; doi:10.1017/S0033291717002872)
Supplement: Supplementary file 1 [file S0033291717002872sup.zip]

Archive with 2 entries (2 files):
- S0033291717002872sup002.docx
- S0033291717002872sup001.docx
